# Supplementary material for: Forest baseline and deforestation map of the Dominican Republic through the analysis of time series of MODIS data
Source: Data Brief. 2015 Jun 24;4:363–7. doi: 10.1016/j.dib.2015.06.006 (PMC4510568; doi:10.1016/j.dib.2015.06.006)
Supplement: Supplementary file 1 — Supplementary data [file mmc1.zip]

Archive with 3 entries (3 files):
- Forest2000.mpk
- ForestChange.mpk
- TrendSignificance.mpk
